# Supplementary material for: Function Analysis of the PR55/B Gene Related to Self-Incompatibility in Chinese Cabbage Using CRISPR/Cas9
Source: Int J Mol Sci. 2022 May 3;23(9):5062. doi: 10.3390/ijms23095062 (PMC9102814; doi:10.3390/ijms23095062)
Supplement: Supplementary file 1 [file ijms-23-05062-s001.zip]

Archive with 1 entries (1 files):
- ijms-1671490-supplementary.pdf
